# Supplementary material for: Octahedral Rhenium Cluster Complexes with 1,2-Bis(4-pyridyl)ethylene and 1,3-Bis(4-pyridyl)propane as Apical Ligands
Source: Molecules. 2022 Nov 15;27(22):7874. doi: 10.3390/molecules27227874 (PMC9699422; doi:10.3390/molecules27227874)
Supplement: Supplementary file 1 [file molecules-27-07874-s001.zip]

Archive with 1 entries (1 files):
- molecules-2000285-supplementary.pdf
